# Supplementary material for: Near-Infrared Reflectance Spectroscopy for Quantitative Analysis of Fat and Fatty Acid Content in Living Tenebrio molitor Larvae to Detect the Influence of Substrate on Larval Composition
Source: Insects. 2023 Jan 23;14(2):114. doi: 10.3390/insects14020114 (PMC9964368; doi:10.3390/insects14020114)
Supplement: Supplementary file 1 [file insects-14-00114-s001.zip]

Archive with 1 entries (1 files):
- insects-2150105-supplementary.pdf
